# Supplementary material for: Antiangiogenic Drug-Induced Proteinuria as a Prognostic Factor in Metastatic Colorectal Cancer
Source: Curr Oncol. 2022 May 31;29(6):3996–4011. doi: 10.3390/curroncol29060319 (PMC9221669; doi:10.3390/curroncol29060319)
Supplement: Supplementary file 1 [file curroncol-29-00319-s001.zip]

Archive with 1 entries (1 files):
- curroncol-1689259-Table S1.xls
