# Supplementary material for: Antiangiogenic Drug-Induced Proteinuria as a Prognostic Factor in Metastatic Colorectal Cancer
Source: Curr Oncol. 2022 May 31;29(6):3996–4011. doi: 10.3390/curroncol29060319 (PMC9221669; doi:10.3390/curroncol29060319)
Supplement: Supplementary file 1 [file curroncol-29-00319-s001.zip › curroncol-1689259-Table S1.xls]

## Sheet: Patients' characteristics
	Patients	Proteinuria (yes=1,no=0)	Age	Sex (F=1, M=0)	Diabetes (yes=1, no=0)	CV (yes=1, no=0)	HTA (yes=1, no=0)	Tumor location (left=1, right=0)	Resection (yes=1, no=0)	Stage (metastatic=1, non-metastatic=0)	Sites of metastasis (one=1, more than one=0)	Chemotherapy (Oxaliplatin-based=1, Irinotecan-based=2, Fluorouracil/Capecitabine-based=3)	Tumor response (CR=1, PR=2, SD=3, PD=4)
	Obs1	0	59	0	0	0	0	1	1	1	0	1	1
	Obs2	1	82	1	1	0	1	1	0	1	1	3	3
	Obs3	1	74	0	0	1	1	1	0	1	0	1	2
	Obs4	0	49	0	0	0	0	0	1	0	1	2	2
	Obs5	1	46	0	0	0	0	0	1	0	1	1	3
	Obs6	0	68	0	0	0	0	0	1	0	0	2	2
	Obs7	0	67	1	0	0	0	0	1	0	0	1	4
	Obs8	0	59	0	0	0	0	1	0	0	1	2	4
	Obs9	0	72	0	0	0	0	1	0	1	0	1	2
	Obs10	0	59	0	0	0	1	1	0	1	0	1	4
	Obs11	1	64	1	0	0	1	0	1	0	1	1	1
	Obs12	1	44	0	0	0	0	0	1	1	1	1	3
	Obs13	0	54	1	0	0	0	1	1	1	1	1	4
	Obs14	0	68	1	0	0	0	1	1	1	1	1	3
	Obs15	0	73	0	0	0	0	0	1	0	1	2	3
	Obs16	1	74	1	0	0	0	0	1	1	1	1	4
	Obs17	1	58	1	0	0	0	0	1	1	1	1	3
	Obs18	0	64	0	0	0	0	1	1	1	1	1	3
	Obs19	0	65	0	0	0	1	0	0	1	1	1	4
	Obs20	0	67	1	1	0	1	1	0	1	0	1	4
	Obs21	0	76	0	1	0	0	1	1	1	0	1	4
	Obs22	0	58	1	0	0	1	1	0	1	1	2	3
	Obs23	1	67	0	0	0	0	1	0	1	1	1	3
	Obs24	1	69	1	0	0	1	1	1	0	1	3	3
	Obs25	0	74	0	0	1	0	1	1	1	0	1	2
	Obs26	0	74	1	1	0	1	0	1	1	1	1	4
	Obs27	0	58	0	0	0	0	0	0	1	1	1	2
	Obs28	0	61	0	0	0	0	0	1	1	1	1	3
	Obs29	1	66	1	0	0	0	1	1	1	1	1	2
	Obs30	1	67	1	0	0	0	1	1	1	0	3	4
	Obs31	1	75	0	0	0	1	1	1	1	1	1	3
	Obs32	0	72	1	1	0	0	1	0	1	0	1	3
	Obs33	0	48	1	0	0	0	1	1	1	1	1	4
	Obs34	1	70	0	0	0	0	1	1	1	1	1	3
	Obs35	1	60	1	0	0	0	1	0	1	1	1	3
	Obs36	0	47	1	0	0	1	1	1	0	1	1	3
	Obs37	0	79	1	0	0	0	1	1	0	1	2	2
	Obs38	0	45	1	0	0	0	0	1	1	1	1	4
	Obs39	0	72	0	0	1	0	1	1	0	0	3	3
	Obs40	0	56	0	0	0	0	1	1	1	0	1	4
	Obs41	0	65	1	0	0	0	1	1	1	1	1	3
	Obs42	1	64	0	0	1	1	0	1	0	0	2	3
	Obs43	0	55	1	0	0	0	0	1	0	0	1	2
	Obs44	0	54	1	0	0	0	1	1	1	1	1	3
	Obs45	0	51	1	0	0	0	1	1	1	1	1	3
	Obs46	1	61	0	0	0	0	0	0	1	1	1	3
	Obs47	0	53	1	0	0	1	0	1	1	0	1	4
	Obs48	1	80	1	0	1	1	0	0	1	1	1	2
	Obs49	1	54	0	0	0	0	1	1	1	1	1	4
	Obs50	0	63	1	0	1	1	0	1	0	0	2	3
	Obs51	0	79	0	0	1	1	1	1	1	1	1	2
	Obs52	1	56	1	0	0	1	1	1	1	1	1	2
	Obs53	1	61	1	0	1	1	0	1	0	1	3	1
	Obs54	0	68	1	0	0	0	1	1	1	1	3	4
	Obs55	0	67	1	0	1	1	1	1	1	1	1	3
	Obs56	0	50	0	1	0	0	1	1	1	0	1	2
	Obs57	1	72	0	0	0	0	0	1	1	0	1	3
	Obs58	1	65	0	0	1	0	1	1	1	0	1	4
	Obs59	1	61	1	0	0	0	0	1	1	0	1	3
	Obs60	1	71	0	1	0	0	1	1	1	1	1	3
	Obs61	1	66	0	0	0	0	1	1	1	1	1	3
	Obs62	1	49	0	0	0	0	1	1	1	1	1	1
	Obs63	0	68	0	0	0	0	1	1	1	1	1	3
	Obs64	1	71	0	0	1	0	0	1	1	1	1	4
	Obs65	1	50	0	0	0	0	1	1	1	0	1	3
	Obs66	1	65	0	0	0	0	0	1	1	1	1	2
	Obs67	1	70	0	1	0	1	1	1	1	1	1	3
	Obs68	1	70	0	0	0	1	1	1	0	0	1	4
	Obs69	0	71	0	0	1	1	0	1	0	0	3	4
	Obs70	0	56	1	0	0	0	0	1	1	1	1	3
	Obs71	1	64	0	0	0	0	0	1	0	1	1	3
	Obs72	0	65	1	0	0	0	1	1	0	0	3	1
	Obs73	0	63	1	0	1	1	1	1	1	1	1	3
	Obs74	0	60	0	0	0	0	0	1	0	0	1	3
	Obs75	0	42	0	0	0	0	1	1	1	1	2	1
	Obs76	0	61	1	0	0	1	1	1	1	1	1	2
	Obs77	1	66	0	1	0	0	1	1	1	1	3	1
	Obs78	1	64	1	0	0	0	1	1	1	1	1	4
	Obs79	1	66	1	0	0	0	1	1	0	1	1	3
	Obs80	0	64	1	0	0	0	1	1	1	1	1	2
	Obs81	1	59	0	0	0	0	1	0	1	0	1	3
	Obs82	0	65	1	0	1	1	1	1	0	1	2	1
	Obs83	0	77	0	0	0	0	1	0	1	1	3	4
	Obs84	1	56	0	0	0	0	1	1	0	1	2	4
	Obs85	1	79	0	0	1	1	1	1	1	1	1	3
	Obs86	1	78	0	0	1	1	0	1	1	0	1	4
	Obs87	1	64	0	0	0	0	1	1	0	0	2	2
	Obs88	0	68	0	0	1	1	0	1	1	0	1	2
	Obs89	0	65	0	0	1	1	1	1	1	1	2	3
	Obs90	1	74	0	0	0	0	1	1	0	1	2	3
	Obs91	1	77	1	0	0	0	0	1	0	1	3	2
	Obs92	1	62	0	1	0	0	0	1	0	1	2	3
	Obs93	1	77	0	0	1	0	0	1	1	0	1	3
	Obs94	0	73	0	0	0	0	0	1	0	1	1	3
	Obs95	1	47	1	0	0	0	1	1	0	0	2	4
	Obs96	1	67	1	0	0	1	0	1	1	0	1	3
	Obs97	0	66	0	0	0	0	0	1	1	1	1	4
	Obs98	0	56	1	0	0	0	1	1	1	0	1	4
	Obs99	1	73	0	0	1	0	0	1	1	0	2	3
	Obs100	1	71	0	1	1	0	1	1	0	1	3	4
	Obs101	0	56	1	0	1	0	1	1	1	1	1	4
	Obs102	1	65	1	0	1	0	0	1	1	0	1	3
	Obs103	1	62	1	0	0	0	1	1	0	1	2	3
	Obs104	0	69	1	0	0	0	0	1	1	1	1	4
	Obs105	0	50	1	0	0	0	1	1	1	0	1	2
	Obs106	1	74	0	0	1	0	0	1	1	1	1	4
	Obs107	0	59	0	0	0	0	1	1	1	1	1	4
	Obs108	0	59	0	0	0	0	1	0	1	1	1	3
	Obs109	1	46	1	0	0	0	1	1	1	0	1	3
	Obs110	1	45	0	0	0	0	0	1	0	0	2	2
	Obs111	1	60	0	0	0	0	1	1	1	0	1	4
	Obs112	0	77	0	0	0	0	1	1	1	1	3	3
	Obs113	0	78	0	0	0	0	1	1	0	1	1	3
	Obs114	1	70	1	0	0	0	1	0	1	1	1	2
	Obs115	1	59	1	0	0	0	0	1	1	0	1	3
	Obs116	0	71	0	0	0	0	1	0	1	1	1	3
	Obs117	1	61	0	0	0	0	1	1	1	1	2	2
	Obs118	1	61	0	0	0	0	1	1	1	1	1	3
	Obs119	0	58	1	0	0	0	1	0	1	0	1	3
	Obs120	0	82	0	0	1	0	1	0	1	0	3	3
	Obs121	1	55	0	0	0	0	1	1	1	1	2	2
	Obs122	1	64	0	1	1	0	1	1	0	1	3	2
	Obs123	1	54	0	1	0	1	1	1	0	0	1	2
	Obs124	1	62	0	0	1	1	1	1	1	1	1	2
	Obs125	0	59	0	0	1	1	1	1	0	0	2	3
	Obs126	0	56	0	1	0	0	1	0	1	0	1	3
	Obs127	1	80	0	0	0	0	1	0	0	1	2	3
	Obs128	0	62	1	0	0	0	1	0	1	0	1	4
	Obs129	0	76	0	0	0	0	1	1	1	1	1	2
	Obs130	0	59	0	0	0	1	1	1	0	0	1	3
	Obs131	1	39	0	0	0	0	1	1	1	1	1	3
	Obs132	1	65	0	0	0	0	1	1	1	0	1	4
	Obs133	1	58	0	0	0	0	1	1	1	1	1	2
	Obs134	1	76	0	0	1	0	1	1	1	1	1	3
	Obs135	0	56	1	0	0	1	1	1	1	1	2	2
	Obs136	0	54	1	0	0	0	1	1	0	1	1	3
	Obs137	1	50	1	0	0	1	1	1	1	0	1	3
	Obs138	0	60	0	0	0	0	1	1	1	1	1	2
	Obs139	1	65	1	1	0	1	0	1	1	1	2	2
	Obs140	1	48	1	0	0	0	1	1	0	1	1	4
	Obs141	0	58	1	0	0	0	0	1	0	0	2	4
	Obs142	0	54	1	0	0	0	0	1	1	1	2	3
	Obs143	0	33	0	0	0	0	1	0	1	1	1	2
	Obs144	1	70	0	1	0	0	1	1	1	1	2	2
	Obs145	1	52	1	0	0	0	0	1	1	1	1	4
	Obs146	1	50	1	0	0	0	1	1	1	1	1	2
	Obs147	1	69	1	0	0	0	1	0	1	1	1	3
	Obs148	0	63	0	1	0	1	0	0	1	1	1	4
	Obs149	1	72	0	0	0	0	1	0	1	1	1	4
	Obs150	1	69	1	0	0	1	0	1	1	1	1	4

## Sheet: PSM
	Matching method: Optimal algorithm Euclidean distance
	Number of matches: One to one
	Caliper: 0.10 * Sigma
	Confidence interval (%): 95
	Tolerance: 0,001
	Summary statistics (proteinuria):
	Variable	Categories	Counts	Frequencies	%
	Proteinuria (yes=1,no=0)	0	74	74	49.3333
		1	76	76	50.6667
	Summary statistics (Quantitative data):
	Variable	Observations	Obs. with missing data	Obs. without missing data	Minimum	Maximum	Mean	Std. deviation
	Age	150	0	150	33	82	63.1	9.63826
	Summary statistics (Qualitative data):
	Variable	Categories	Counts	Frequencies	%
	Sex (F=1, M=0)	0	86	86	57.3333
		1	64	64	42.6667
	Diabetes (yes=1, no=0)	0	133	133	88.6667
		1	17	17	11.3333
	CV (yes=1, no=0)	0	121	121	80.6667
		1	29	29	19.3333
	HTA (yes=1, no=0)	0	111	111	74
		1	39	39	26
	Tumor location (left=1, right=0)	1	101	101	67.3333
		0	49	49	32.6667
	Resection (yes=1, no=0)	1	122	122	81.3333
		0	28	28	18.6667
	Stage (metastatic=1, non-metastatic=0)	1	109	109	72.6667
		0	41	41	27.3333
	Sites of metastasis (one=1, more than one=0)	0	51	51	34
		1	99	99	66
	Chemotherapy	1	107	107	71.3333
	(Oxaliplatin-based=1, Irinotecan-based=2, Fluorouracil/Capecitabine-based=3)	3	15	15	10
		2	28	28	18.6667
	Tumor response (CR=1, PR=2, SD=3, PD=4)	1	8	8	5.33333
		3	66	66	44
		2	35	35	23.3333
		4	41	41	27.3333
	Correspondence between the categories of the response variable and the probabilities (proteinuria):
	Categories	Probabilities
	0	0
	1	1
	Standardized coefficients (proteinuria):
	Source	Value	Standard error	Wald Chi-Square	Pr > Chi²	Wald Lower bound (95%)	Wald Upper bound (95%)
	Age	0.0598514	0.106601	0.315227	0.57449	-0.149083	0.268786
	Sex (F=1, M=0)-0	0	0
	Sex (F=1, M=0)-1	-0.0953008	0.0985159	0.935794	0.333362	-0.288388	0.0977869
	Diabetes (yes=1, no=0)-0	0	0
	Diabetes (yes=1, no=0)-1	0.0792637	0.099787	0.630959	0.427004	-0.116315	0.274843
	CV (yes=1, no=0)-0	0	0
	CV (yes=1, no=0)-1	0.0231914	0.110437	0.0440989	0.83367	-0.193261	0.239643
	HTA (yes=1, no=0)-0	0	0
	HTA (yes=1, no=0)-1	-0.034477	0.103345	0.111295	0.738675	-0.23703	0.168076
	Tumor location (left=1, right=0)-1	0	0
	Tumor location (left=1, right=0)-0	0.0763799	0.0962169	0.630167	0.427294	-0.112202	0.264962
	Resection (yes=1, no=0)-1	0	0
	Resection (yes=1, no=0)-0	-0.141252	0.0998699	2.00043	0.157255	-0.336994	0.0544889
	Stage (metastatic=1, non-metastatic=0)-1	0	0
	Stage (metastatic=1, non-metastatic=0)-0	-0.0162265	0.110391	0.0216061	0.88314	-0.23259	0.200137
	Sites of metastasis (one=1, more than one=0)-0	0	0
	Sites of metastasis (one=1, more than one=0)-1	0.0920101	0.0957807	0.922814	0.336737	-0.0957167	0.279737
	Chemotherapy-1	0	0
	Chemotherapy-3	0.00440172	0.10932	0.00162123	0.967882	-0.209862	0.218665
	Chemotherapy-2	-0.0309789	0.106616	0.0844272	0.771385	-0.239943	0.177986
	Tumor response-1	0	0
	Tumor response-3	0.0618165	0.219698	0.0791691	0.778427	-0.368784	0.492417
	Tumor response-2	0.0178278	0.19409	0.00843704	0.926815	-0.362581	0.398237
	Tumor response-4	-0.0516056	0.202795	0.0647561	0.799131	-0.449076	0.345865
	Summary of the matched observations:
	Categories	Number	Matched	Percentages	Unmatched	Percentages
	1	76	64	0.842105	12	0.157895
	0	74	64	0.864865	10	0.135135
	Cost:		0.940169
	Propensity score:
	Observation	Propensity score	Lower bound 95%	Upper bound 95%	Logit(Propensity score)	Lower bound 95%	Upper bound 95%
	Obs1	0.467742	0.138928	0.827184	-0.0561166	-0.792251	0.680017
	Obs2	0.509858	0.156681	0.853461	0.0171277	-0.730976	0.765232
	Obs3	0.359663	0.122118	0.693996	-0.250513	-0.856657	0.355631
	Obs4	0.567505	0.271563	0.822015	0.117988	-0.428522	0.664498
	Obs5	0.629811	0.320466	0.859898	0.230787	-0.326429	0.788003
	Obs6	0.533474	0.243818	0.802192	0.0582374	-0.491561	0.608035
	Obs7	0.40879	0.169252	0.701196	-0.160241	-0.690935	0.370453
	Obs8	0.298444	0.0880557	0.652075	-0.371199	-1.01521	0.272813
	Obs9	0.362766	0.140923	0.663936	-0.244673	-0.785051	0.295705
	Obs10	0.242442	0.0753069	0.557054	-0.494808	-1.08916	0.0995465
	Obs11	0.504222	0.141509	0.862545	0.00733459	-0.782951	0.79762
	Obs12	0.63988	0.350182	0.8542	0.249651	-0.268498	0.767801
	Obs13	0.403011	0.216228	0.622908	-0.17065	-0.559277	0.217977
	Obs14	0.550126	0.343887	0.740464	0.0873721	-0.280562	0.455306
	Obs15	0.666484	0.381192	0.866359	0.300674	-0.210412	0.81176
	Obs16	0.532075	0.278862	0.76978	0.0557972	-0.412629	0.524223
	Obs17	0.594733	0.371289	0.784793	0.16658	-0.228739	0.561899
	Obs18	0.623744	0.43519	0.781024	0.219523	-0.113223	0.552268
	Obs19	0.395599	0.139281	0.725836	-0.184071	-0.790969	0.422828
	Obs20	0.279913	0.07758	0.642425	-0.410362	-1.07518	0.254455
	Obs21	0.576008	0.240599	0.853487	0.133071	-0.499178	0.765319
	Obs22	0.298147	0.0880889	0.651338	-0.371815	-1.01503	0.271402
	Obs23	0.470494	0.256089	0.696371	-0.0513163	-0.46313	0.360497
	Obs24	0.507622	0.180501	0.828344	0.0132419	-0.657068	0.683552
	Obs25	0.555587	0.262509	0.814499	0.0969656	-0.448612	0.642543
	Obs26	0.608126	0.260193	0.872567	0.190847	-0.453822	0.835515
	Obs27	0.481533	0.200745	0.77449	-0.0320946	-0.60004	0.535851
	Obs28	0.682863	0.459682	0.844952	0.333087	-0.0701912	0.736365
	Obs29	0.507288	0.280522	0.731094	0.0126618	-0.40905	0.434373
	Obs30	0.360842	0.110389	0.719777	-0.248291	-0.906275	0.409694
	Obs31	0.61945	0.325625	0.845857	0.211595	-0.316184	0.739374
	Obs32	0.423134	0.132922	0.778256	-0.134596	-0.814462	0.54527
	Obs33	0.38681	0.192513	0.625341	-0.200098	-0.622676	0.222481
	Obs34	0.639519	0.436754	0.802326	0.248971	-0.110461	0.608402
	Obs35	0.366617	0.170515	0.619744	-0.237455	-0.687046	0.212137
	Obs36	0.439117	0.172546	0.746153	-0.106291	-0.680838	0.468255
	Obs37	0.491456	0.184795	0.804685	-0.0148432	-0.644577	0.614891
	Obs38	0.450351	0.213253	0.71237	-0.086534	-0.56694	0.393872
	Obs39	0.577048	0.241405	0.854001	0.134921	-0.497264	0.767107
	Obs40	0.407782	0.205979	0.646354	-0.162053	-0.58601	0.261903
	Obs41	0.541722	0.34503	0.726218	0.0726482	-0.278365	0.423661
	Obs42	0.550395	0.253189	0.815509	0.0878436	-0.469765	0.645453
	Obs43	0.44569	0.179583	0.747056	-0.0947205	-0.65977	0.470329
	Obs44	0.51074	0.317077	0.701232	0.0186605	-0.333207	0.370528
	Obs45	0.502266	0.301317	0.702486	0.00393657	-0.365256	0.373129
	Obs46	0.52733	0.259782	0.78005	0.0475236	-0.45475	0.549798
	Obs47	0.353495	0.139936	0.647576	-0.262188	-0.788602	0.264226
	Obs48	0.447489	0.143473	0.796588	-0.0915581	-0.775972	0.592856
	Obs49	0.489141	0.275699	0.706617	-0.0188673	-0.419484	0.38175
	Obs50	0.460451	0.182401	0.765507	-0.068847	-0.651514	0.51382
	Obs51	0.619991	0.316757	0.851667	0.212592	-0.33385	0.759034
	Obs52	0.443635	0.208911	0.706544	-0.0983335	-0.578263	0.381596
	Obs53	0.528996	0.145813	0.880803	0.0504279	-0.767756	0.868612
	Obs54	0.44816	0.166516	0.767511	-0.0903806	-0.699442	0.518681
	Obs55	0.538382	0.270106	0.786129	0.0668079	-0.431727	0.565342
	Obs56	0.574213	0.243055	0.849939	0.12988	-0.493359	0.753118
	Obs57	0.631573	0.360276	0.839176	0.234072	-0.249358	0.717502
	Obs58	0.458864	0.205318	0.735663	-0.0716223	-0.587766	0.444521
	Obs59	0.516286	0.274621	0.750567	0.0283019	-0.421831	0.478435
	Obs60	0.738484	0.438499	0.910802	0.450844	-0.107382	1.00907
	Obs61	0.629033	0.437536	0.787063	0.229339	-0.109082	0.567759
	Obs62	0.527491	0.184794	0.846103	0.0478058	-0.644581	0.740192
	Obs63	0.634292	0.438011	0.794226	0.239155	-0.108244	0.586553
	Obs64	0.634271	0.33591	0.856035	0.239115	-0.296003	0.774234
	Obs65	0.498739	0.269224	0.728787	-0.00219086	-0.433671	0.429289
	Obs66	0.659876	0.404094	0.847343	0.287824	-0.168695	0.744344
	Obs67	0.7077	0.377364	0.906296	0.38402	-0.217474	0.985514
	Obs68	0.395672	0.133157	0.73619	-0.183938	-0.813575	0.445699
	Obs69	0.504073	0.173185	0.831431	0.00707516	-0.678898	0.693049
	Obs70	0.589273	0.362929	0.783232	0.156764	-0.244366	0.557895
	Obs71	0.675863	0.409843	0.862269	0.31913	-0.158351	0.796611
	Obs72	0.389283	0.0941874	0.79623	-0.195574	-0.983046	0.591898
	Obs73	0.52713	0.258412	0.780998	0.047176	-0.457851	0.552203
	Obs74	0.583539	0.31528	0.810027	0.146496	-0.336816	0.629808
	Obs75	0.471721	0.126774	0.845967	-0.0491784	-0.838095	0.739739
	Obs76	0.457623	0.219945	0.716295	-0.0737936	-0.549812	0.402224
	Obs77	0.686183	0.240732	0.937809	0.339764	-0.498862	1.17839
	Obs78	0.430472	0.235426	0.649779	-0.12157	-0.511565	0.268424
	Obs79	0.528106	0.268185	0.773632	0.0488759	-0.435967	0.533719
	Obs80	0.501638	0.280287	0.722349	0.00284589	-0.409557	0.415248
	Obs81	0.363346	0.164597	0.623088	-0.243582	-0.705473	0.218309
	Obs82	0.424361	0.100345	0.829715	-0.132414	-0.952582	0.687754
	Obs83	0.397848	0.124775	0.75382	-0.179989	-0.845993	0.486015
	Obs84	0.442484	0.188902	0.730072	-0.10036	-0.632838	0.432118
	Obs85	0.654513	0.370478	0.859124	0.277486	-0.230248	0.78522
	Obs86	0.533655	0.246364	0.800233	0.0585534	-0.485585	0.602692
	Obs87	0.448557	0.196548	0.730076	-0.0896823	-0.61149	0.432126
	Obs88	0.576469	0.280193	0.826366	0.13389	-0.409759	0.677539
	Obs89	0.583344	0.260097	0.847935	0.146146	-0.45404	0.746332
	Obs90	0.600664	0.319397	0.828213	0.177294	-0.328563	0.68315
	Obs91	0.600952	0.230235	0.883485	0.177815	-0.524186	0.879815
	Obs92	0.735273	0.377022	0.927257	0.443651	-0.218105	1.10541
	Obs93	0.668629	0.374936	0.871589	0.304872	-0.221967	0.83171
	Obs94	0.697735	0.417465	0.881453	0.363302	-0.144703	0.871307
	Obs95	0.262195	0.0836284	0.580508	-0.449317	-1.03972	0.141085
	Obs96	0.497602	0.225258	0.771377	-0.00416589	-0.536478	0.528146
	Obs97	0.595696	0.355445	0.797431	0.168316	-0.258488	0.59512
	Obs98	0.326813	0.153132	0.565858	-0.313836	-0.742749	0.115076
	Obs99	0.625411	0.280947	0.877065	0.222611	-0.408136	0.853358
	Obs100	0.661345	0.238582	0.924075	0.29067	-0.503984	1.08532
	Obs101	0.434425	0.161759	0.753536	-0.114575	-0.714499	0.48535
	Obs102	0.55401	0.253861	0.819343	0.0941932	-0.468224	0.65661
	Obs103	0.480792	0.232615	0.738824	-0.0333844	-0.518376	0.451607
	Obs104	0.517985	0.284652	0.74373	0.0312573	-0.400202	0.462717
	Obs105	0.37661	0.167126	0.645248	-0.218868	-0.697537	0.259801
	Obs106	0.642099	0.340652	0.861686	0.253839	-0.286804	0.794483
	Obs107	0.503265	0.295093	0.710312	0.00567253	-0.378173	0.389519
	Obs108	0.448046	0.234002	0.683242	-0.09058	-0.515007	0.333847
	Obs109	0.401375	0.188391	0.659489	-0.173605	-0.634288	0.287077
	Obs110	0.468585	0.186983	0.771725	-0.054646	-0.638296	0.529004
	Obs111	0.418742	0.214779	0.654863	-0.142422	-0.563001	0.278158
	Obs112	0.663515	0.311242	0.895884	0.294884	-0.344968	0.934736
	Obs113	0.645117	0.346128	0.861928	0.259554	-0.276257	0.795365
	Obs114	0.358203	0.14058	0.655687	-0.253269	-0.786282	0.279743
	Obs115	0.51064	0.270631	0.745841	0.018486	-0.430569	0.467541
	Obs116	0.481769	0.260085	0.71087	-0.0316844	-0.454067	0.390698
	Obs117	0.544367	0.274967	0.790085	0.0772762	-0.421077	0.575629
	Obs118	0.615755	0.427989	0.774377	0.204799	-0.125972	0.53557
	Obs119	0.284619	0.111698	0.557295	-0.400273	-0.900516	0.0999704
	Obs120	0.458144	0.145421	0.807733	-0.0728816	-0.769126	0.623362
	Obs121	0.527504	0.258457	0.781471	0.0478284	-0.457747	0.553404
	Obs122	0.706131	0.262105	0.942045	0.38073	-0.449518	1.21098
	Obs123	0.533863	0.180973	0.855831	0.0589158	-0.655686	0.773517
	Obs124	0.573805	0.28433	0.820225	0.129156	-0.40089	0.659203
	Obs125	0.462662	0.182804	0.768205	-0.064984	-0.65034	0.520372
	Obs126	0.464748	0.170484	0.785787	-0.0613411	-0.687141	0.564459
	Obs127	0.454751	0.164896	0.778898	-0.0788214	-0.70453	0.546887
	Obs128	0.212092	0.0744047	0.474072	-0.569951	-1.09482	-0.0450817
	Obs129	0.620497	0.358137	0.827323	0.213524	-0.253393	0.680441
	Obs130	0.472044	0.192813	0.769937	-0.048615	-0.621839	0.524609
	Obs131	0.555506	0.278086	0.802162	0.0968236	-0.414305	0.607952
	Obs132	0.432555	0.219959	0.673276	-0.117882	-0.549776	0.314012
	Obs133	0.571565	0.353632	0.764874	0.125181	-0.261927	0.512289
	Obs134	0.678655	0.406141	0.867052	0.324678	-0.165007	0.814363
	Obs135	0.408389	0.150901	0.728356	-0.160962	-0.750267	0.428343
	Obs136	0.494232	0.244604	0.74677	-0.0100198	-0.489712	0.469672
	Obs137	0.378222	0.153831	0.670546	-0.215889	-0.740413	0.308635
	Obs138	0.577091	0.360066	0.767948	0.134997	-0.249753	0.519746
	Obs139	0.617749	0.237379	0.89351	0.208463	-0.506868	0.923793
	Obs140	0.371268	0.141879	0.678352	-0.228778	-0.78163	0.324074
	Obs141	0.350946	0.132018	0.657791	-0.267041	-0.817879	0.283796
	Obs142	0.548386	0.249458	0.81605	0.0843198	-0.478377	0.647017
	Obs143	0.34258	0.0915189	0.729402	-0.283082	-0.996805	0.430642
	Obs144	0.675501	0.320624	0.901788	0.318413	-0.326114	0.962939
	Obs145	0.47	0.248855	0.703587	-0.0521782	-0.479777	0.37542
	Obs146	0.462157	0.243688	0.696194	-0.0658657	-0.491866	0.360135
	Obs147	0.390538	0.182533	0.647753	-0.193283	-0.651128	0.264562
	Obs148	0.501772	0.17114	0.830862	0.00307845	-0.68513	0.691287
	Obs149	0.378115	0.165197	0.651341	-0.216087	-0.703582	0.271408
	Obs150	0.482359	0.228774	0.745368	-0.0306583	-0.527774	0.466458
	Distance matrix:
	Observations	Obs1	Obs4	Obs6	Obs7	Obs8	Obs9	Obs10	Obs13	Obs14	Obs15	Obs18	Obs19	Obs20	Obs21	Obs22	Obs25	Obs26	Obs27	Obs28	Obs32	Obs33	Obs36	Obs37	Obs38	Obs39	Obs40	Obs41	Obs43	Obs44	Obs45	Obs47	Obs50	Obs51	Obs54	Obs55	Obs56	Obs63	Obs69	Obs70	Obs72	Obs73	Obs74	Obs75	Obs76	Obs80	Obs82	Obs83	Obs88
	Obs2	0.0732443	0.10086	0.0411096	0.177369	0.388327	0.261801	0.511936	0.187778	0.0702443	0.283546	0.202395	0.201198	0.42749	0.115943	0.388942	0.0798378	0.173719	0.0492223	0.315959	0.151724	0.217226	0.123419	0.031971	0.103662	0.117794	0.179181	0.0555204	0.111848	0.00153274	0.0131912	0.279316	0.0859748	0.195464	0.107508	0.0496802	0.112752	0.222027	0.0100526	0.139636	0.212702	0.0300483	0.129369	0.0663061	0.0909214	0.0142819	0.149542	0.197117	0.116762
	Obs3	0.194397	0.368501	0.30875	0.0902721	0.120686	0.00584024	0.244295	0.0798631	0.337885	0.551187	0.470036	0.0664425	0.159849	0.383584	0.121302	0.347479	0.44136	0.218419	0.5836	0.115917	0.0504153	0.144222	0.23567	0.163979	0.385435	0.0884596	0.323161	0.155793	0.269174	0.25445	0.0116749	0.181666	0.463105	0.160132	0.317321	0.380393	0.489668	0.257588	0.407277	0.0549392	0.297689	0.397009	0.201335	0.176719	0.253359	0.118099	0.0705238	0.384403
	Obs5	0.286903	0.112799	0.172549	0.391028	0.601986	0.47546	0.725595	0.401437	0.143415	0.0698868	0.011264	0.414857	0.641149	0.097716	0.602602	0.133821	0.0399403	0.262881	0.1023	0.365383	0.430885	0.337078	0.24563	0.317321	0.0958654	0.39284	0.158139	0.325507	0.212126	0.22685	0.492975	0.299634	0.0181949	0.321167	0.163979	0.100907	0.00836788	0.223712	0.0740227	0.426361	0.183611	0.0842905	0.279965	0.304581	0.227941	0.363201	0.410776	0.096897
	Obs11	0.0634512	0.110653	0.0509028	0.167576	0.378534	0.252007	0.502143	0.177985	0.0800375	0.293339	0.212188	0.191405	0.417697	0.125736	0.379149	0.089631	0.183512	0.0394292	0.325752	0.141931	0.207432	0.113626	0.0221778	0.0938686	0.127587	0.169388	0.0653136	0.102055	0.0113259	0.00339801	0.269523	0.0761816	0.205257	0.0977152	0.0594733	0.122545	0.23182	0.000259432	0.14943	0.202908	0.0398415	0.139162	0.056513	0.0811282	0.0044887	0.139749	0.187324	0.126555
	Obs12	0.305768	0.131663	0.191414	0.409892	0.62085	0.494324	0.744459	0.420301	0.162279	0.0510225	0.0301283	0.433722	0.660013	0.11658	0.621466	0.152686	0.0588047	0.281746	0.0834355	0.384247	0.449749	0.355942	0.264494	0.336185	0.11473	0.411705	0.177003	0.344372	0.230991	0.245715	0.511839	0.318498	0.0370593	0.340032	0.182843	0.119771	0.0104964	0.242576	0.092887	0.445225	0.202475	0.103155	0.29883	0.323445	0.246805	0.382065	0.42964	0.115761
	Obs16	0.111914	0.0621909	0.00244018	0.216038	0.426996	0.30047	0.550605	0.226447	0.0315749	0.244876	0.163726	0.239868	0.466159	0.0772737	0.427612	0.0411684	0.135049	0.0878918	0.27729	0.190393	0.255895	0.162088	0.0706404	0.142331	0.0791243	0.217851	0.016851	0.150518	0.0371367	0.0518606	0.317985	0.124644	0.156795	0.146178	0.0110107	0.0740826	0.183358	0.048722	0.100967	0.251371	0.00862114	0.0906991	0.104976	0.129591	0.0529513	0.188211	0.235786	0.0780927
	Obs17	0.222697	0.0485921	0.108343	0.326821	0.537779	0.411253	0.661388	0.33723	0.079208	0.134094	0.0529427	0.350651	0.576942	0.0335092	0.538395	0.0696145	0.0242664	0.198675	0.166507	0.301176	0.366678	0.272871	0.181423	0.253114	0.0316587	0.328634	0.093932	0.261301	0.14792	0.162644	0.428768	0.235427	0.0460118	0.256961	0.0997722	0.0367003	0.0725746	0.159505	0.00981594	0.362154	0.119404	0.0200838	0.215759	0.240374	0.163734	0.298994	0.346569	0.0326902
	Obs23	0.0048003	0.169304	0.109554	0.108925	0.319883	0.193357	0.443492	0.119334	0.138688	0.35199	0.270839	0.132754	0.359046	0.184387	0.320498	0.148282	0.242163	0.0192217	0.384403	0.08328	0.148782	0.0549749	0.036473	0.0352177	0.186238	0.110737	0.123964	0.0434042	0.0699768	0.0552529	0.210872	0.0175307	0.263908	0.0390643	0.118124	0.181196	0.290471	0.0583914	0.20808	0.144258	0.0984923	0.197813	0.00213789	0.0224774	0.0541622	0.0810979	0.128673	0.185206
	Obs24	0.0693585	0.104746	0.0449954	0.173483	0.384441	0.257915	0.50805	0.183892	0.0741301	0.287432	0.206281	0.197313	0.423604	0.119829	0.385057	0.0837236	0.177605	0.0453365	0.319845	0.147838	0.21334	0.119533	0.0280852	0.0997759	0.12168	0.175295	0.0594062	0.107962	0.00541854	0.00930537	0.27543	0.082089	0.19935	0.103623	0.053566	0.116638	0.225913	0.00616679	0.143522	0.208816	0.0339341	0.133254	0.0624203	0.0870356	0.0103961	0.145656	0.193231	0.120648
	Obs29	0.0687784	0.105326	0.0455755	0.172903	0.383861	0.257335	0.50747	0.183312	0.0747102	0.288012	0.206861	0.196732	0.423024	0.120409	0.384477	0.0843038	0.178185	0.0447564	0.320425	0.147258	0.21276	0.118953	0.0275051	0.0991958	0.12226	0.174715	0.0599863	0.107382	0.00599866	0.00872526	0.27485	0.0815089	0.19993	0.103042	0.0541461	0.117218	0.226493	0.00558667	0.144102	0.208236	0.0345142	0.133835	0.0618402	0.0864555	0.00981594	0.145076	0.192651	0.121228
	Obs30	0.192174	0.366279	0.306528	0.0880497	0.122909	0.00361784	0.246518	0.0776407	0.335663	0.548964	0.467814	0.0642201	0.162072	0.381362	0.123524	0.345256	0.439137	0.216196	0.581377	0.113694	0.0481929	0.141999	0.233447	0.161757	0.383212	0.0862372	0.320939	0.15357	0.266951	0.252227	0.0138973	0.179444	0.460883	0.15791	0.315099	0.37817	0.487445	0.255366	0.405055	0.0527168	0.295467	0.394787	0.199112	0.174497	0.251137	0.115877	0.0683014	0.382181
	Obs31	0.267711	0.0936069	0.153358	0.371836	0.582794	0.456268	0.706403	0.382245	0.124223	0.0890787	0.00792794	0.395665	0.621957	0.078524	0.58341	0.114629	0.0207484	0.243689	0.121492	0.346191	0.411693	0.317886	0.226438	0.298129	0.0766734	0.373648	0.138947	0.306315	0.192934	0.207658	0.473783	0.280442	0.000997021	0.301976	0.144787	0.0817151	0.0275598	0.20452	0.0548307	0.407169	0.164419	0.0650986	0.260773	0.285389	0.208749	0.344009	0.391584	0.077705
	Obs34	0.305087	0.130983	0.190733	0.409212	0.62017	0.493644	0.743779	0.419621	0.161599	0.051703	0.0294478	0.433041	0.659333	0.1159	0.620785	0.152005	0.0581242	0.281065	0.084116	0.383567	0.449068	0.355262	0.263814	0.335505	0.114049	0.411024	0.176323	0.343691	0.23031	0.245034	0.511159	0.317818	0.0363787	0.339351	0.182163	0.119091	0.00981594	0.241896	0.0922065	0.444545	0.201795	0.102474	0.298149	0.322764	0.246125	0.381385	0.42896	0.115081
	Obs35	0.181338	0.355443	0.295692	0.0772137	0.133744	0.00721811	0.257354	0.0668048	0.324827	0.538128	0.456978	0.0533842	0.172907	0.370526	0.13436	0.33442	0.428301	0.20536	0.570541	0.102858	0.0373569	0.131164	0.222611	0.150921	0.372376	0.0754012	0.310103	0.142734	0.256115	0.241391	0.0247332	0.168608	0.450047	0.147074	0.304263	0.367335	0.476609	0.24453	0.394219	0.0418808	0.284631	0.383951	0.188276	0.163661	0.240301	0.105041	0.0574655	0.371345
	Obs42	0.14396	0.0301444	0.0296062	0.248085	0.459043	0.332516	0.582652	0.258494	0.000471531	0.21283	0.131679	0.271914	0.498206	0.0452273	0.459658	0.00912197	0.103003	0.119938	0.245243	0.22244	0.287941	0.194135	0.102687	0.174378	0.0470779	0.249897	0.0151954	0.182564	0.0691831	0.083907	0.350032	0.156691	0.124748	0.178224	0.0210357	0.0420362	0.151311	0.0807685	0.0689206	0.283417	0.0406676	0.0586527	0.137022	0.161637	0.0849977	0.220258	0.267833	0.0460463
	Obs46	0.10364	0.0704644	0.0107137	0.207765	0.418723	0.292196	0.542332	0.218174	0.0398484	0.25315	0.171999	0.231594	0.457886	0.0855472	0.419338	0.0494419	0.143323	0.0796182	0.285563	0.18212	0.247621	0.153815	0.0623669	0.134058	0.0873978	0.209577	0.0251245	0.142244	0.0288632	0.0435871	0.309712	0.116371	0.165068	0.137904	0.0192843	0.0823562	0.191631	0.0404485	0.109241	0.243098	0.0003476	0.0989727	0.096702	0.121317	0.0446778	0.179938	0.227513	0.0863662
	Obs48	0.0354415	0.209546	0.149795	0.0686829	0.279641	0.153115	0.40325	0.0790919	0.17893	0.392232	0.311081	0.0925125	0.318804	0.224629	0.280257	0.188524	0.282405	0.0594635	0.424645	0.0430382	0.10854	0.0147331	0.0767148	0.00502409	0.22648	0.0704954	0.164206	0.00316243	0.110219	0.0954946	0.17063	0.022711	0.30415	0.00117746	0.158366	0.221438	0.330713	0.0986332	0.248322	0.104016	0.138734	0.238054	0.0423797	0.0177644	0.0944039	0.0408561	0.0884312	0.225448
	Obs49	0.0372493	0.136855	0.0771047	0.141374	0.352332	0.225806	0.475941	0.151783	0.106239	0.319541	0.23839	0.165203	0.391495	0.151938	0.352947	0.115833	0.209714	0.0132273	0.351954	0.115729	0.18123	0.0874239	0.00402407	0.0676666	0.153789	0.143186	0.0915155	0.0758532	0.0375278	0.0228039	0.243321	0.0499797	0.231459	0.0715133	0.0856752	0.148747	0.258022	0.0259425	0.175631	0.176707	0.0660434	0.165364	0.0303111	0.0549263	0.0217132	0.113547	0.161122	0.152757
	Obs52	0.0422169	0.216322	0.156571	0.0619075	0.272866	0.146339	0.396475	0.0723165	0.185706	0.399007	0.317856	0.0857371	0.312029	0.231404	0.273481	0.195299	0.28918	0.0662389	0.43142	0.0362627	0.101764	0.0079577	0.0834903	0.0117995	0.233255	0.06372	0.170982	0.00361301	0.116994	0.10227	0.163854	0.0294865	0.310925	0.0079529	0.165141	0.228213	0.337488	0.105409	0.255098	0.0972404	0.14551	0.24483	0.0491551	0.0245399	0.101179	0.0340807	0.0816557	0.232223
	Obs53	0.106544	0.0675601	0.00780945	0.210669	0.421627	0.295101	0.545236	0.221078	0.0369442	0.250246	0.169095	0.234498	0.46079	0.082643	0.422243	0.0465377	0.140419	0.0825225	0.282659	0.185024	0.250526	0.156719	0.0652712	0.136962	0.0844936	0.212481	0.0222203	0.145148	0.0317674	0.0464913	0.312616	0.119275	0.162164	0.140809	0.01638	0.0794519	0.188727	0.0433528	0.106336	0.246002	0.00325187	0.0960684	0.0996063	0.124222	0.047582	0.182842	0.230417	0.083462
	Obs57	0.290189	0.116084	0.175835	0.394313	0.605271	0.478745	0.728881	0.404722	0.1467	0.0666014	0.0145494	0.418143	0.644434	0.101001	0.605887	0.137107	0.0432257	0.266167	0.0990144	0.368668	0.43417	0.340363	0.248915	0.320606	0.0991508	0.396126	0.161424	0.328793	0.215412	0.230136	0.49626	0.302919	0.0214803	0.324453	0.167264	0.104192	0.00508249	0.226997	0.0773081	0.429646	0.186896	0.0875759	0.283251	0.307866	0.231226	0.366486	0.414061	0.100182
	Obs58	0.0155057	0.18961	0.12986	0.0886187	0.299577	0.173051	0.423186	0.0990277	0.158994	0.372296	0.291145	0.112448	0.33874	0.204693	0.300192	0.168588	0.262469	0.0395277	0.404709	0.0629739	0.128475	0.0346689	0.0567791	0.0149117	0.206544	0.0904312	0.14427	0.0230982	0.0902828	0.0755589	0.190566	0.00277529	0.284214	0.0187583	0.13843	0.201502	0.310777	0.0786975	0.228386	0.123952	0.118798	0.218119	0.0224439	0.00217133	0.0744682	0.0607919	0.108367	0.205512
	Obs59	0.0844185	0.0896861	0.0299355	0.188543	0.399501	0.272975	0.52311	0.198952	0.0590702	0.272372	0.191221	0.212372	0.438664	0.104769	0.400117	0.0686637	0.162545	0.0603965	0.304785	0.162898	0.2284	0.134593	0.0431452	0.114836	0.10662	0.190355	0.0443463	0.123022	0.00964143	0.0243653	0.29049	0.0971489	0.18429	0.118683	0.038506	0.101578	0.210853	0.0212268	0.128462	0.223876	0.0188741	0.118194	0.0774803	0.102096	0.025456	0.160716	0.208291	0.105588
	Obs60	0.50696	0.332856	0.392606	0.611085	0.822043	0.695516	0.945652	0.621494	0.363472	0.15017	0.231321	0.634914	0.861206	0.317773	0.822658	0.353878	0.259997	0.482938	0.117757	0.58544	0.650941	0.557135	0.465687	0.537378	0.315922	0.612897	0.378195	0.545564	0.432183	0.446907	0.713032	0.519691	0.238252	0.541224	0.384036	0.320964	0.211689	0.443768	0.294079	0.646417	0.403668	0.304347	0.500022	0.524637	0.447998	0.583258	0.630833	0.316954
	Obs61	0.285455	0.111351	0.171101	0.38958	0.600538	0.474012	0.724147	0.399989	0.141967	0.0713348	0.00981594	0.413409	0.639701	0.0962679	0.601154	0.132373	0.0384923	0.261433	0.103748	0.363935	0.429437	0.33563	0.244182	0.315873	0.0944173	0.391392	0.156691	0.324059	0.210678	0.225402	0.491527	0.298186	0.0167469	0.319719	0.162531	0.099459	0.00981594	0.222264	0.0725746	0.424913	0.182163	0.0828425	0.278517	0.303132	0.226493	0.361753	0.409328	0.0954489
	Obs62	0.103922	0.0701822	0.0104315	0.208047	0.419005	0.292479	0.542614	0.218456	0.0395662	0.252868	0.171717	0.231876	0.458168	0.085265	0.419621	0.0491598	0.143041	0.0799004	0.285281	0.182402	0.247904	0.154097	0.0626491	0.13434	0.0871156	0.209859	0.0248423	0.142526	0.0291453	0.0438693	0.309994	0.116653	0.164786	0.138186	0.0190021	0.082074	0.191349	0.0407307	0.108958	0.24338	0.000629787	0.0986905	0.0969842	0.121599	0.0449599	0.18022	0.227795	0.0860841
	Obs64	0.295232	0.121127	0.180878	0.399356	0.610315	0.483788	0.733924	0.409765	0.151743	0.0615583	0.0195925	0.423186	0.649478	0.106044	0.61093	0.14215	0.0482689	0.27121	0.0939713	0.373712	0.439213	0.345407	0.253959	0.325649	0.104194	0.401169	0.166467	0.333836	0.220455	0.235179	0.501303	0.307962	0.0265234	0.329496	0.172307	0.109236	3.93621e-05	0.23204	0.0823512	0.434689	0.191939	0.092619	0.288294	0.312909	0.236269	0.37153	0.419105	0.105225
	Obs65	0.0539257	0.120179	0.0604282	0.15805	0.369008	0.242482	0.492617	0.168459	0.0895629	0.302864	0.221714	0.18188	0.408171	0.135262	0.369624	0.0991564	0.193037	0.0299037	0.335278	0.132405	0.197907	0.1041	0.0126524	0.0843431	0.137112	0.159863	0.074839	0.0925296	0.0208513	0.00612743	0.259997	0.0666562	0.214783	0.0881897	0.0689988	0.132071	0.241346	0.00926601	0.158955	0.193383	0.0493669	0.148687	0.0469875	0.0716028	0.00503674	0.130223	0.177798	0.136081
	Obs66	0.343941	0.169836	0.229587	0.448065	0.659023	0.532497	0.782633	0.458474	0.200452	0.0128494	0.0683014	0.471895	0.698186	0.154753	0.659639	0.190859	0.0969777	0.319919	0.0452624	0.422421	0.487922	0.394115	0.302668	0.374358	0.152903	0.449878	0.215176	0.382545	0.269164	0.283888	0.550012	0.356671	0.0752323	0.378205	0.221016	0.157944	0.0486695	0.280749	0.13106	0.483398	0.240648	0.141328	0.337003	0.361618	0.284978	0.420238	0.467814	0.153934
	Obs67	0.440137	0.266032	0.325783	0.544261	0.755219	0.628693	0.878828	0.55467	0.296648	0.0833464	0.164497	0.568091	0.794382	0.250949	0.755835	0.287054	0.193173	0.416115	0.0509333	0.518616	0.584118	0.490311	0.398863	0.470554	0.249099	0.546074	0.311372	0.47874	0.36536	0.380083	0.646208	0.452867	0.171428	0.474401	0.317212	0.25414	0.144865	0.376945	0.227256	0.579594	0.336844	0.237524	0.433198	0.457814	0.381174	0.516434	0.564009	0.25013
	Obs68	0.127821	0.301926	0.242175	0.0236968	0.187261	0.0607351	0.31087	0.0132878	0.27131	0.484611	0.403461	0.000132764	0.226424	0.317009	0.187877	0.280903	0.374784	0.151843	0.517024	0.0493415	0.01616	0.0776466	0.169095	0.0974038	0.318859	0.0218843	0.256586	0.0892173	0.202598	0.187874	0.0782501	0.115091	0.39653	0.0935572	0.250746	0.313818	0.423093	0.191013	0.340702	0.0116361	0.231114	0.330434	0.134759	0.110144	0.186784	0.0515236	0.00394855	0.317828
	Obs71	0.375247	0.201142	0.260893	0.479371	0.69033	0.563803	0.813939	0.48978	0.231758	0.0184567	0.0996075	0.503201	0.729493	0.186059	0.690945	0.222165	0.128284	0.351225	0.0139564	0.453727	0.519228	0.425422	0.333974	0.405664	0.184209	0.481184	0.246482	0.413851	0.30047	0.315194	0.581318	0.387977	0.106538	0.409511	0.252322	0.189251	0.0799756	0.312055	0.162366	0.514704	0.271954	0.172634	0.368309	0.392924	0.316284	0.451545	0.49912	0.18524
	Obs77	0.395881	0.221776	0.281527	0.500005	0.710963	0.584437	0.834572	0.510414	0.252392	0.0390904	0.120241	0.523835	0.750126	0.206693	0.711579	0.242799	0.148918	0.371859	0.00667739	0.47436	0.539862	0.446055	0.354607	0.426298	0.204843	0.501818	0.267116	0.434485	0.321104	0.335828	0.601952	0.408611	0.127172	0.430145	0.272956	0.209884	0.100609	0.332689	0.183	0.535338	0.292588	0.193268	0.388942	0.413558	0.336918	0.472178	0.519753	0.205874
	Obs78	0.0654537	0.239558	0.179808	0.0386707	0.249629	0.123103	0.373238	0.0490797	0.208942	0.422244	0.341093	0.0625003	0.288792	0.254641	0.250244	0.218536	0.312417	0.0894757	0.454657	0.013026	0.0785275	0.0152791	0.106727	0.0350363	0.256492	0.0404832	0.194218	0.0268498	0.140231	0.125507	0.140618	0.0527232	0.334162	0.0311897	0.188378	0.25145	0.360725	0.128645	0.278334	0.0740036	0.168746	0.268067	0.0723919	0.0477766	0.124416	0.0108439	0.058419	0.25546
	Obs79	0.104992	0.0691122	0.0093615	0.209117	0.420075	0.293549	0.543684	0.219526	0.0384962	0.251798	0.170647	0.232946	0.459238	0.084195	0.420691	0.0480897	0.141971	0.0809704	0.284211	0.183472	0.248974	0.155167	0.0637191	0.13541	0.0860456	0.210929	0.0237723	0.143596	0.0302154	0.0449393	0.311064	0.117723	0.163716	0.139256	0.0179321	0.0810039	0.190279	0.0418007	0.107888	0.24445	0.00169982	0.0976205	0.0980543	0.12267	0.04603	0.18129	0.228865	0.085014
	Obs81	0.187466	0.36157	0.30182	0.0833412	0.127617	0.00109069	0.251226	0.0729322	0.330954	0.544256	0.463105	0.0595116	0.16678	0.376653	0.128233	0.340548	0.434429	0.211488	0.576669	0.108986	0.0434844	0.137291	0.228739	0.157048	0.378504	0.0815287	0.31623	0.148862	0.262243	0.247519	0.0186058	0.174735	0.456174	0.153202	0.31039	0.373462	0.482737	0.250657	0.400346	0.0480083	0.290758	0.390078	0.194404	0.169789	0.246428	0.111168	0.0635929	0.377472
	Obs84	0.0442435	0.218348	0.158597	0.0598809	0.270839	0.144313	0.394448	0.0702899	0.187732	0.401034	0.319883	0.0837105	0.310002	0.233431	0.271455	0.197326	0.291207	0.0682655	0.433447	0.0342362	0.0997377	0.00593113	0.0855168	0.0138261	0.235282	0.0616934	0.173008	0.00563959	0.119021	0.104297	0.161828	0.0315131	0.312952	0.00997948	0.167168	0.23024	0.339515	0.107435	0.257124	0.0952138	0.147536	0.246856	0.0511817	0.0265664	0.103206	0.0320541	0.0796292	0.23425
	Obs85	0.333603	0.159498	0.219249	0.437727	0.648685	0.522159	0.772294	0.448136	0.190114	0.0231874	0.0579634	0.461557	0.687848	0.144415	0.649301	0.180521	0.0866397	0.309581	0.0556005	0.412082	0.477584	0.383777	0.292329	0.36402	0.142565	0.43954	0.204838	0.372207	0.258826	0.27355	0.539674	0.346333	0.0648943	0.367867	0.210678	0.147606	0.0383315	0.270411	0.120722	0.47306	0.23031	0.13099	0.326665	0.35128	0.27464	0.4099	0.457475	0.143596
	Obs86	0.11467	0.0594346	0.000316064	0.218794	0.429753	0.303226	0.553362	0.229203	0.0288186	0.24212	0.160969	0.242624	0.468916	0.0745174	0.430368	0.0384122	0.132293	0.090648	0.274533	0.19315	0.258651	0.164845	0.0733967	0.145087	0.076368	0.220607	0.0140947	0.153274	0.0398929	0.0546169	0.320741	0.1274	0.154039	0.148934	0.0082545	0.0713264	0.180601	0.0514783	0.0982107	0.254127	0.0113774	0.0879429	0.107732	0.132347	0.0557075	0.190968	0.238543	0.0753365
	Obs87	0.0335657	0.20767	0.14792	0.0705587	0.281517	0.154991	0.405126	0.0809677	0.177054	0.390356	0.309205	0.0943883	0.32068	0.222753	0.282132	0.186648	0.280529	0.0575877	0.422769	0.044914	0.110416	0.0166089	0.074839	0.0031483	0.224604	0.0723712	0.16233	0.00503822	0.108343	0.0936188	0.172506	0.0208352	0.302274	0.00069833	0.15649	0.219562	0.328837	0.0967574	0.246446	0.105892	0.136858	0.236179	0.0405039	0.0158886	0.0925282	0.0427319	0.090307	0.223572
	Obs90	0.23341	0.0593058	0.119056	0.337535	0.548493	0.421967	0.672102	0.347944	0.0899218	0.12338	0.042229	0.361364	0.587656	0.044223	0.549109	0.0803283	0.0135527	0.209388	0.155793	0.31189	0.377392	0.283585	0.192137	0.263828	0.0423724	0.339347	0.104646	0.272014	0.158633	0.173357	0.439482	0.246141	0.0352981	0.267674	0.110486	0.0474141	0.0618609	0.170219	0.0205297	0.372868	0.130118	0.0307975	0.226472	0.251088	0.174448	0.309708	0.357283	0.043404
	Obs91	0.233931	0.0598267	0.119577	0.338056	0.549014	0.422488	0.672623	0.348465	0.0904427	0.122859	0.0417081	0.361885	0.588177	0.0447439	0.54963	0.0808492	0.0130317	0.209909	0.155272	0.312411	0.377913	0.284106	0.192658	0.264349	0.0428933	0.339868	0.105167	0.272535	0.159154	0.173878	0.440003	0.246662	0.0347772	0.268195	0.111007	0.047935	0.06134	0.17074	0.0210506	0.373389	0.130639	0.0313184	0.226993	0.251608	0.174969	0.310229	0.357804	0.0439249
	Obs92	0.499767	0.325663	0.385414	0.603892	0.81485	0.688324	0.938459	0.614301	0.356279	0.142977	0.224128	0.627721	0.854013	0.31058	0.815466	0.346685	0.252804	0.475745	0.110564	0.578247	0.643749	0.549942	0.458494	0.530185	0.308729	0.605704	0.371003	0.538371	0.42499	0.439714	0.705839	0.512498	0.231059	0.534032	0.376843	0.313771	0.204496	0.436576	0.286887	0.639225	0.396475	0.297155	0.492829	0.517445	0.440805	0.576065	0.62364	0.309761
	Obs93	0.360988	0.186884	0.246634	0.465113	0.676071	0.549544	0.79968	0.475522	0.217499	0.0041979	0.0853487	0.488942	0.715234	0.171801	0.676686	0.207906	0.114025	0.336966	0.0282151	0.439468	0.504969	0.411163	0.319715	0.391406	0.16995	0.466925	0.232223	0.399592	0.286211	0.300935	0.567059	0.373719	0.0922796	0.395252	0.238064	0.174992	0.0657168	0.297796	0.148107	0.500445	0.257696	0.158375	0.35405	0.378665	0.302026	0.437286	0.484861	0.170982
	Obs95	0.3932	0.567305	0.507554	0.289076	0.0781174	0.204644	0.0454917	0.278667	0.536689	0.74999	0.668839	0.265246	0.0389544	0.582387	0.0775019	0.546282	0.640163	0.417222	0.782403	0.31472	0.249219	0.343025	0.434473	0.362783	0.584238	0.287263	0.521965	0.354596	0.467977	0.453253	0.187129	0.38047	0.661909	0.358936	0.516125	0.579196	0.688471	0.456392	0.606081	0.253743	0.496493	0.595813	0.400138	0.375523	0.452162	0.316902	0.269327	0.583206
	Obs96	0.0519507	0.122154	0.0624033	0.156075	0.367033	0.240507	0.490642	0.166484	0.091538	0.30484	0.223689	0.179905	0.406196	0.137237	0.367649	0.101131	0.195012	0.0279287	0.337253	0.13043	0.195932	0.102125	0.0106774	0.0823681	0.139087	0.157888	0.0768141	0.0905546	0.0228264	0.00810246	0.258022	0.0646811	0.216758	0.0862147	0.0709738	0.134046	0.243321	0.011241	0.16093	0.191408	0.0513419	0.150662	0.0450125	0.0696278	0.00701177	0.128248	0.175823	0.138056
	Obs99	0.278728	0.104623	0.164374	0.382852	0.59381	0.467284	0.717419	0.393261	0.135239	0.0780624	0.00308838	0.406682	0.632973	0.0895404	0.594426	0.125646	0.0317647	0.254706	0.110475	0.357207	0.422709	0.328902	0.237454	0.309145	0.0876898	0.384665	0.149963	0.317332	0.203951	0.218675	0.484799	0.291458	0.0100193	0.312992	0.155803	0.0927314	0.0165435	0.215536	0.0658471	0.418185	0.175435	0.0761149	0.27179	0.296405	0.219765	0.355025	0.4026	0.0887214
	Obs100	0.346787	0.172682	0.232433	0.450911	0.661869	0.535343	0.785478	0.46132	0.203298	0.0100035	0.0711473	0.474741	0.701032	0.157599	0.662485	0.193705	0.0998236	0.322765	0.0424166	0.425266	0.490768	0.396961	0.305513	0.377204	0.155749	0.452724	0.218022	0.385391	0.27201	0.286734	0.552858	0.359517	0.0780782	0.381051	0.223862	0.16079	0.0515154	0.283595	0.133906	0.486244	0.243494	0.144174	0.339848	0.364464	0.287824	0.423084	0.470659	0.15678
	Obs102	0.15031	0.0237948	0.0359559	0.254434	0.465392	0.338866	0.589001	0.264843	0.00682116	0.20648	0.12533	0.278264	0.504555	0.0388776	0.466008	0.00277234	0.0966533	0.126288	0.238893	0.228789	0.294291	0.200484	0.109036	0.180727	0.0407282	0.256247	0.0215451	0.188914	0.0755328	0.0902567	0.356381	0.16304	0.118399	0.184574	0.0273853	0.0356866	0.144961	0.0871181	0.0625709	0.289767	0.0470172	0.0523031	0.143372	0.167987	0.0913473	0.226607	0.274182	0.0396966
	Obs103	0.0227321	0.151372	0.0916218	0.126857	0.337815	0.211288	0.461424	0.137266	0.120757	0.334058	0.252907	0.150686	0.376978	0.166455	0.33843	0.13035	0.224231	0.00128987	0.366471	0.101212	0.166713	0.0729068	0.0185412	0.0531495	0.168306	0.128669	0.106033	0.061336	0.0520449	0.037321	0.228803	0.0354626	0.245976	0.0569962	0.100192	0.163264	0.272539	0.0404596	0.190149	0.162189	0.0805605	0.179881	0.0157939	0.0404092	0.0362303	0.0990297	0.146605	0.167274
	Obs106	0.309956	0.135851	0.195602	0.41408	0.625038	0.498512	0.748648	0.424489	0.166467	0.0468344	0.0343164	0.43791	0.664201	0.120768	0.625654	0.156874	0.0629928	0.285934	0.0792474	0.388436	0.453937	0.36013	0.268683	0.340373	0.118918	0.415893	0.181191	0.34856	0.235179	0.249903	0.516027	0.322686	0.0412474	0.34422	0.187031	0.123959	0.0146846	0.246764	0.0970751	0.449413	0.206663	0.107343	0.303018	0.327633	0.250993	0.386253	0.433829	0.119949
	Obs109	0.117489	0.291593	0.231843	0.0133644	0.197594	0.0710675	0.321203	0.00295542	0.260977	0.474279	0.393128	0.0104652	0.236757	0.306676	0.198209	0.270571	0.364452	0.141511	0.506692	0.0390091	0.0264924	0.0673142	0.158762	0.0870714	0.308527	0.0115519	0.246254	0.0788849	0.192266	0.177542	0.0885825	0.104758	0.386197	0.0832248	0.240413	0.303485	0.41276	0.180681	0.33037	0.0219685	0.220781	0.320102	0.124427	0.0998118	0.176451	0.0411912	0.00638385	0.307495
	Obs110	0.00147062	0.172634	0.112883	0.105595	0.316553	0.190027	0.440162	0.116004	0.142018	0.35532	0.274169	0.129425	0.355716	0.187717	0.317169	0.151612	0.245492	0.0225514	0.387733	0.0799503	0.145452	0.0516452	0.0398027	0.031888	0.189567	0.107408	0.127294	0.0400745	0.0733064	0.0585825	0.207542	0.0142011	0.267238	0.0357346	0.121454	0.184526	0.293801	0.0617211	0.21141	0.140928	0.101822	0.201142	0.00546757	0.0191477	0.0574919	0.0777682	0.125343	0.188536
	Obs111	0.086305	0.26041	0.200659	0.0178194	0.228778	0.102251	0.352387	0.0282284	0.229794	0.443095	0.361944	0.0416489	0.267941	0.275492	0.229393	0.239387	0.333268	0.110327	0.475508	0.00782537	0.0576762	0.0361304	0.127578	0.0558876	0.277343	0.0196319	0.21507	0.0477011	0.161082	0.146358	0.119766	0.0735746	0.355014	0.052041	0.20923	0.272301	0.381576	0.149497	0.299186	0.0531523	0.189598	0.288918	0.0932432	0.068628	0.145268	0.0100074	0.0375676	0.276311
	Obs114	0.197153	0.371257	0.311507	0.0930283	0.11793	0.00859648	0.241539	0.0826194	0.340641	0.553943	0.472792	0.0691988	0.157093	0.38634	0.118545	0.350235	0.444116	0.221175	0.586356	0.118673	0.0531715	0.146978	0.238426	0.166735	0.388191	0.0912158	0.325917	0.158549	0.27193	0.257206	0.00891861	0.184422	0.465861	0.162889	0.320077	0.383149	0.492424	0.260344	0.410034	0.0576954	0.300445	0.399766	0.204091	0.179476	0.256115	0.120855	0.0732801	0.387159
	Obs115	0.0746025	0.0995021	0.0397514	0.178727	0.389685	0.263159	0.513294	0.189136	0.0688861	0.282188	0.201037	0.202557	0.428848	0.114585	0.390301	0.0784796	0.172361	0.0505805	0.314601	0.153082	0.218584	0.124777	0.0333292	0.10502	0.116435	0.180539	0.0541622	0.113206	0.000174516	0.0145494	0.280674	0.087333	0.194106	0.108867	0.048322	0.111394	0.220669	0.0114108	0.138278	0.21406	0.0286901	0.12801	0.0676644	0.0922796	0.0156401	0.1509	0.198475	0.115404
	Obs117	0.133393	0.0407118	0.0190388	0.237517	0.448475	0.321949	0.572084	0.247926	0.0100959	0.223397	0.142247	0.261347	0.487638	0.0557947	0.449091	0.0196894	0.11357	0.109371	0.25581	0.211872	0.277374	0.183567	0.0921195	0.16381	0.0576453	0.23933	0.00462804	0.171997	0.0586157	0.0733396	0.339464	0.146123	0.135316	0.167657	0.0104683	0.0526036	0.161879	0.0702011	0.079488	0.27285	0.0301002	0.0692201	0.126455	0.15107	0.0744303	0.20969	0.257265	0.0566137
	Obs118	0.260916	0.0868109	0.146562	0.36504	0.575998	0.449472	0.699607	0.375449	0.117427	0.0958747	0.0147239	0.38887	0.615161	0.0717281	0.576614	0.107833	0.0139524	0.236894	0.128288	0.339395	0.404897	0.31109	0.219642	0.291333	0.0698775	0.366852	0.132151	0.299519	0.186138	0.200862	0.466987	0.273646	0.00779299	0.29518	0.137991	0.0749191	0.0343558	0.197724	0.0480348	0.400373	0.157623	0.0583026	0.253977	0.278593	0.201953	0.337213	0.384788	0.0709091
	Obs121	0.103945	0.0701597	0.010409	0.208069	0.419028	0.292501	0.542637	0.218478	0.0395437	0.252845	0.171694	0.231899	0.458191	0.0852425	0.419643	0.0491372	0.143018	0.079923	0.285258	0.182425	0.247926	0.15412	0.0626716	0.134362	0.0870931	0.209882	0.0248198	0.142549	0.0291679	0.0438918	0.310016	0.116675	0.164764	0.138209	0.0189795	0.0820514	0.191326	0.0407532	0.108936	0.243402	0.000652341	0.0986679	0.0970068	0.121622	0.0449825	0.180243	0.227818	0.0860615
	Obs122	0.436847	0.262742	0.322493	0.540971	0.75193	0.625403	0.875539	0.55138	0.293358	0.0800568	0.161208	0.564801	0.791093	0.24766	0.752545	0.283765	0.189884	0.412825	0.0476438	0.515327	0.580828	0.487022	0.395574	0.467264	0.245809	0.542784	0.308082	0.475451	0.36207	0.376794	0.642918	0.449577	0.168139	0.471111	0.313923	0.250851	0.141576	0.373655	0.223966	0.576304	0.333554	0.234234	0.429909	0.454524	0.377885	0.513145	0.56072	0.246841
	Obs123	0.115032	0.0590723	0.00067842	0.219157	0.430115	0.303589	0.553724	0.229566	0.0284563	0.241758	0.160607	0.242986	0.469278	0.0741551	0.430731	0.0380498	0.131931	0.0910104	0.274171	0.193512	0.259014	0.165207	0.073759	0.14545	0.0760057	0.220969	0.0137324	0.153636	0.0402553	0.0549792	0.321104	0.127763	0.153676	0.149296	0.00789214	0.070964	0.180239	0.0518406	0.0978484	0.25449	0.0117397	0.0875805	0.108094	0.132709	0.0560699	0.19133	0.238905	0.0749741
	Obs124	0.185273	0.0111684	0.0709191	0.289397	0.500356	0.373829	0.623965	0.299806	0.0417843	0.171517	0.0903664	0.313227	0.539519	0.00391445	0.500971	0.0321908	0.0616901	0.161251	0.20393	0.263753	0.329254	0.235448	0.144	0.21569	0.00576504	0.29121	0.0565083	0.223877	0.110496	0.12522	0.391344	0.198003	0.0834355	0.219537	0.0623485	0.000723367	0.109998	0.122081	0.0276077	0.32473	0.0819804	0.0173399	0.178335	0.20295	0.126311	0.261571	0.309146	0.00473345
	Obs127	0.0227048	0.196809	0.137059	0.0814196	0.292378	0.165851	0.415987	0.0918286	0.166193	0.379495	0.298344	0.105249	0.331541	0.211892	0.292993	0.175787	0.269668	0.0467268	0.411908	0.0557749	0.121276	0.0274698	0.0639781	0.00771261	0.213743	0.0832321	0.15147	0.0158991	0.0974818	0.0827579	0.183367	0.00997433	0.291413	0.0115592	0.145629	0.208701	0.317976	0.0858965	0.235586	0.116753	0.125997	0.225318	0.029643	0.00502771	0.0816672	0.0535928	0.101168	0.212711
	Obs131	0.15294	0.0211645	0.0385862	0.257065	0.468023	0.341496	0.591632	0.267474	0.00945151	0.20385	0.122699	0.280894	0.507186	0.0362473	0.468638	0.000141997	0.0940229	0.128918	0.236263	0.23142	0.296921	0.203115	0.111667	0.183358	0.0380979	0.258877	0.0241754	0.191544	0.0781631	0.092887	0.359012	0.165671	0.115768	0.187204	0.0300157	0.0330562	0.142331	0.0897484	0.0599406	0.292397	0.0496475	0.0496727	0.146002	0.170617	0.0939777	0.229238	0.276813	0.0370663
	Obs132	0.0617652	0.23587	0.176119	0.0423592	0.253317	0.126791	0.376926	0.0527682	0.205254	0.418555	0.337405	0.0661888	0.29248	0.250953	0.253933	0.214847	0.308728	0.0857872	0.450968	0.0167145	0.082216	0.0115906	0.103039	0.0313478	0.252803	0.0441717	0.19053	0.0231613	0.136542	0.121818	0.144306	0.0490347	0.330474	0.0275012	0.18469	0.247762	0.357036	0.124957	0.274646	0.0776921	0.165058	0.264378	0.0687034	0.0440881	0.120728	0.0145324	0.0621075	0.251772
	Obs133	0.181297	0.00719268	0.0669434	0.285422	0.49638	0.369854	0.619989	0.295831	0.0378086	0.175493	0.0943421	0.309251	0.535543	0.00789015	0.496995	0.0282151	0.0656658	0.157275	0.207906	0.259777	0.325279	0.231472	0.140024	0.211715	0.00974074	0.287234	0.0525326	0.219901	0.10652	0.121244	0.387369	0.194028	0.0874112	0.215561	0.0583728	0.00469907	0.113974	0.118106	0.0315835	0.320755	0.0780047	0.0213156	0.174359	0.198974	0.122335	0.257595	0.30517	0.00870916
	Obs134	0.380795	0.20669	0.266441	0.484919	0.695877	0.569351	0.819486	0.495328	0.237306	0.0240043	0.105155	0.508749	0.73504	0.191607	0.696493	0.227712	0.133831	0.356773	0.00840874	0.459274	0.524776	0.430969	0.339521	0.411212	0.189756	0.486731	0.25203	0.419398	0.306017	0.320741	0.586866	0.393525	0.112086	0.415059	0.25787	0.194798	0.0855232	0.317603	0.167914	0.520252	0.277502	0.178182	0.373856	0.398472	0.321832	0.457092	0.504667	0.190788
	Obs137	0.159773	0.333877	0.274127	0.0556481	0.15531	0.0287837	0.278919	0.0452392	0.303261	0.516563	0.435412	0.0318186	0.194473	0.34896	0.155926	0.312855	0.406736	0.183795	0.548976	0.0812929	0.0157913	0.109598	0.201046	0.129355	0.350811	0.0538356	0.288537	0.121169	0.23455	0.219826	0.0462988	0.147042	0.428481	0.125509	0.282697	0.345769	0.455044	0.222964	0.372653	0.0203152	0.263065	0.362385	0.166711	0.142095	0.218735	0.083475	0.0358999	0.349779
	Obs139	0.264579	0.0904745	0.150225	0.368704	0.579662	0.453135	0.703271	0.379112	0.12109	0.0922111	0.0110603	0.392533	0.618825	0.0753916	0.580277	0.111497	0.017616	0.240557	0.124624	0.343059	0.40856	0.314754	0.223306	0.294996	0.073541	0.370516	0.135814	0.303183	0.189802	0.204526	0.47065	0.27731	0.00412942	0.298843	0.141655	0.0785827	0.0306922	0.201387	0.0516983	0.404036	0.161286	0.0619662	0.257641	0.282256	0.205617	0.340877	0.388452	0.0745726
	Obs140	0.172661	0.346766	0.287015	0.0685371	0.142421	0.0158948	0.26603	0.0581281	0.31615	0.529452	0.448301	0.0447075	0.181584	0.361849	0.143037	0.325744	0.419625	0.196683	0.561865	0.0941818	0.0286803	0.122487	0.213935	0.142244	0.3637	0.0667246	0.301426	0.134058	0.247439	0.232715	0.0334099	0.159931	0.44137	0.138397	0.295586	0.358658	0.467933	0.235853	0.385542	0.0332042	0.275954	0.375274	0.1796	0.154984	0.231624	0.0963639	0.0487888	0.362668
	Obs144	0.374529	0.200425	0.260176	0.478654	0.689612	0.563086	0.813221	0.489063	0.231041	0.0177393	0.09889	0.502483	0.728775	0.185342	0.690228	0.221447	0.127566	0.350507	0.0146738	0.453009	0.518511	0.424704	0.333256	0.404947	0.183491	0.480466	0.245765	0.413133	0.299752	0.314476	0.580601	0.38726	0.105821	0.408793	0.251605	0.188533	0.0792582	0.311338	0.161649	0.513987	0.271237	0.171917	0.367591	0.392207	0.315567	0.450827	0.498402	0.184523
	Obs145	0.00393841	0.170166	0.110416	0.108063	0.319021	0.192495	0.44263	0.118472	0.13955	0.352852	0.271701	0.131892	0.358184	0.185249	0.319637	0.149144	0.243025	0.0200836	0.385265	0.0824181	0.14792	0.054113	0.0373349	0.0343558	0.1871	0.109875	0.124826	0.0425423	0.0708387	0.0561147	0.21001	0.0166688	0.26477	0.0382024	0.118986	0.182058	0.291333	0.0592533	0.208942	0.143396	0.0993542	0.198675	0.00299978	0.0216155	0.0550241	0.080236	0.127811	0.186068
	Obs146	0.00974912	0.183854	0.124103	0.0943753	0.305334	0.178807	0.428943	0.104784	0.153238	0.366539	0.285389	0.118205	0.344496	0.198937	0.305949	0.162831	0.256712	0.0337711	0.398952	0.0687305	0.134232	0.0404255	0.0510225	0.0206683	0.200787	0.0961878	0.138514	0.0288548	0.0845262	0.0698023	0.196322	0.00298132	0.278458	0.0245149	0.132674	0.195745	0.30502	0.0729409	0.22263	0.129708	0.113042	0.212362	0.0166873	0.00792794	0.0687116	0.0665485	0.114124	0.199756
	Obs147	0.137166	0.311271	0.25152	0.033042	0.177916	0.0513899	0.301525	0.022633	0.280655	0.493957	0.412806	0.00921244	0.217079	0.326354	0.178532	0.290249	0.38413	0.161188	0.52637	0.0586867	0.00681481	0.0869918	0.17844	0.106749	0.328204	0.0312295	0.265931	0.0985625	0.211943	0.19722	0.0689049	0.124436	0.405875	0.102902	0.260091	0.323163	0.432438	0.200358	0.350047	0.00229089	0.240459	0.339779	0.144105	0.119489	0.196129	0.0608688	0.0132938	0.327173
	Obs149	0.15997	0.334075	0.274324	0.0558459	0.155112	0.028586	0.278721	0.0454369	0.303459	0.516761	0.43561	0.0320163	0.194275	0.349158	0.155728	0.313052	0.406933	0.183992	0.549174	0.0814906	0.0159891	0.109796	0.201244	0.129553	0.351008	0.0540334	0.288735	0.121366	0.234747	0.220023	0.0461011	0.14724	0.428679	0.125706	0.282895	0.345967	0.455242	0.223162	0.372851	0.020513	0.263263	0.362583	0.166908	0.142293	0.218933	0.0836727	0.0360976	0.349977
	Obs150	0.0254583	0.148646	0.0888957	0.129583	0.340541	0.214015	0.46415	0.139992	0.11803	0.331332	0.250181	0.153412	0.379704	0.163729	0.341156	0.127624	0.221505	0.00143628	0.363745	0.103938	0.16944	0.0756329	0.015815	0.0558757	0.16558	0.131395	0.103306	0.0640622	0.0493188	0.0345949	0.23153	0.0381887	0.24325	0.0597223	0.0974662	0.160538	0.269813	0.0377334	0.187422	0.164916	0.0778343	0.177155	0.0185201	0.0431354	0.0335042	0.101756	0.149331	0.164548
	Matched observations are displayed in bold.
	Box plots:
	Details for the matched observations:
	Treatment	Logit(Propensity score)	Control	Logit(Propensity score)	Distances
	Obs2	0.0171277	Obs148	0.00307845	0.0140493
	Obs3	-0.250513	Obs141	-0.267041	0.0165281
	Obs11	0.00733459	Obs116	-0.0316844	0.039019
	Obs16	0.0557972	Obs14	0.0873721	0.0315749
	Obs17	0.16658	Obs70	0.156764	0.00981594
	Obs23	-0.0513163	Obs125	-0.064984	0.0136677
	Obs24	0.0132419	Obs80	0.00284589	0.0103961
	Obs29	0.0126618	Obs107	0.00567253	0.0069893
	Obs30	-0.248291	Obs143	-0.283082	0.0347909
	Obs31	0.211595	Obs51	0.212592	0.000997021
	Obs35	-0.237455	Obs105	-0.218868	0.0185869
	Obs42	0.0878436	Obs4	0.117988	0.0301444
	Obs46	0.0475236	Obs73	0.047176	0.0003476
	Obs48	-0.0915581	Obs108	-0.09058	0.00097801
	Obs49	-0.0188673	Obs27	-0.0320946	0.0132273
	Obs52	-0.0983335	Obs43	-0.0947205	0.00361301
	Obs53	0.0504279	Obs6	0.0582374	0.00780945
	Obs58	-0.0716223	Obs120	-0.0728816	0.00125928
	Obs59	0.0283019	Obs69	0.00707516	0.0212268
	Obs61	0.229339	Obs129	0.213524	0.0158146
	Obs62	0.0478058	Obs104	0.0312573	0.0165485
	Obs64	0.239115	Obs63	0.239155	3.93621e-05
	Obs65	-0.00219086	Obs136	-0.0100198	0.00782893
	Obs68	-0.183938	Obs83	-0.179989	0.00394855
	Obs77	0.339764	Obs28	0.333087	0.00667739
	Obs78	-0.12157	Obs82	-0.132414	0.0108439
	Obs79	0.0488759	Obs142	0.0843198	0.0354439
	Obs81	-0.243582	Obs9	-0.244673	0.00109069
	Obs84	-0.10036	Obs36	-0.106291	0.00593113
	Obs86	0.0585534	Obs41	0.0726482	0.0140947
	Obs87	-0.0896823	Obs54	-0.0903806	0.00069833
	Obs90	0.177294	Obs89	0.146146	0.0311476
	Obs91	0.177815	Obs74	0.146496	0.0313184
	Obs93	0.304872	Obs15	0.300674	0.0041979
	Obs95	-0.449317	Obs20	-0.410362	0.0389544
	Obs96	-0.00416589	Obs37	-0.0148432	0.0106774
	Obs99	0.222611	Obs18	0.219523	0.00308838
	Obs100	0.29067	Obs112	0.294884	0.00421416
	Obs102	0.0941932	Obs21	0.133071	0.0388776
	Obs103	-0.0333844	Obs75	-0.0491784	0.0157939
	Obs106	0.253839	Obs113	0.259554	0.00571489
	Obs109	-0.173605	Obs13	-0.17065	0.00295542
	Obs110	-0.054646	Obs126	-0.0613411	0.00669516
	Obs111	-0.142422	Obs32	-0.134596	0.00782537
	Obs114	-0.253269	Obs47	-0.262188	0.00891861
	Obs115	0.018486	Obs45	0.00393657	0.0145494
	Obs117	0.0772762	Obs25	0.0969656	0.0196894
	Obs118	0.204799	Obs97	0.168316	0.0364829
	Obs121	0.0478284	Obs44	0.0186605	0.0291679
	Obs122	0.38073	Obs94	0.363302	0.0174284
	Obs123	0.0589158	Obs55	0.0668079	0.00789214
	Obs124	0.129156	Obs39	0.134921	0.00576504
	Obs127	-0.0788214	Obs76	-0.0737936	0.00502771
	Obs131	0.0968236	Obs88	0.13389	0.0370663
	Obs132	-0.117882	Obs101	-0.114575	0.00330716
	Obs133	0.125181	Obs56	0.12988	0.00469907
	Obs137	-0.215889	Obs19	-0.184071	0.0318186
	Obs139	0.208463	Obs26	0.190847	0.017616
	Obs140	-0.228778	Obs72	-0.195574	0.0332042
	Obs145	-0.0521782	Obs1	-0.0561166	0.00393841
	Obs146	-0.0658657	Obs50	-0.068847	0.00298132
	Obs147	-0.193283	Obs40	-0.162053	0.0312295
	Obs149	-0.216087	Obs33	-0.200098	0.0159891
	Obs150	-0.0306583	Obs130	-0.048615	0.0179567
[truncated: 26 more columns]
